# Supplementary material for: Association between circulating mononuclear cell mitochondrial DNA copy number and in-hospital mortality in septic patients: A prospective observational study based on the Sepsis-3 definition
Source: PLoS One. 2019 Feb 22;14(2):e0212808. doi: 10.1371/journal.pone.0212808 (PMC6386339; doi:10.1371/journal.pone.0212808)
Supplement: S1 File — (XLSX) [file pone.0212808.s001.xlsx]

## Sheet: Sheet1
Number	mtDNA copy number	mtDNA copy number group(0:high,1:ow)	Survival time	Prognosis(1:survive，0:death)	Age	Gender (1:female,0:male)	SOFA score	ICU length of stay	Hypertension	Diabetes mellitus	Cardiac disease	Nephropathy	SCr	BUN	ALT	AST	CRP	Lactate	HB	WBC	PLT	Initial suspected infection site（2:Lung, 3:Abdomen, 4:Others）
1	745.8	0	28	1	61	0	3	3	1	0	1	0	52	8	185	1720	126.2	1.8	114	14.7	253	2
2	361.023	1	28	1	33	1	4	4	0	0	0	0	59	8.9	28	16	65.7	3	136	14.4	56	2
3	493.55	0	28	1	83	0	5	3	1	1	0	0	29	5.2	120	215	10.4	0.9	127	6.2	120	2
4	477.67	0	28	1	73	0	7	13	0	0	0	0	48	35.24	88	22	15.8	1	143	9.2	301	4
5	409.087	0	25	0	63	0	5	4	1	1	0	0	215	11.8	13	37	10.8	3.8	97	12.4	35	2
6	1411.29	0	28	1	62	0	8	6	1	1	0	0	229	5.7	12	214	1.7	3	147	5.6	146	2
7	459.49	0	28	1	80	0	7	2	1	0	0	0	46	4.6	45	78	112.5	3	92	9	260	2
8	603.28	0	28	1	59	0	5	5	1	1	0	0	455	5.6	6	232	34.1	3.3	136	14.7	122	3
9	297.689	1	7	0	91	1	15	7	1	0	0	0	69	20.3	35	29	27.1	1.1	112	29.3	262	3
10	415.33	0	28	1	39	0	5	6	0	0	0	0	16	5.3	9	18	8.5	0.8	46	22.1	46	2
11	88.7	1	28	1	78	0	5	6	1	1	0	0	34	10.7	324	57	10.4	1.1	126	16.7	155	2
12	1182.75	0	28	1	59	0	5	5	1	0	0	0	94	3.7	12	16	55.8	1.4	110	2.4	201	2
13	230.44	1	28	1	28	0	7	41	0	0	0	0	164	4.1	23	38	318.4	0.9	110	5.5	148	2
14	183.22	1	28	1	35	0	7	2	1	0	0	0	57	10.7	71	70	40	2.4	129	6.9	252	3
15	491.04	0	28	1	66	0	10	13	0	0	0	0	72	13.6	10	33	10.7	3.3	138	9.2	260	2
16	427.12	0	28	1	64	1	7	6	0	0	1	0	67	3.7	12	19	54.7	1.8	82	7.2	56	4
17	138.702	1	2	0	45	0	4	2	1	1	0	1	64	26.8	79	13	7.4	1.6	80	4.1	277	2
18	185.22	1	28	1	56	0	10	6	0	0	0	0	59	13.6	8	181	69	1.2	81	9.1	181	2
19	357.945	1	5	0	44	0	9	10	1	0	0	0	88	5.5	132	153	87.6	5.6	86	8.6	276	2
20	173.934	1	16	0	44	0	7	16	1	0	0	0	54	7.6	79	13	108.7	1.1	86	14.6	228	3
21	1188.51	0	28	1	51	1	6	13	0	0	0	0	63	9.7	14	21	28	0.9	48	15.5	110	2
22	289.828	1	4	0	69	0	8	6	1	0	1	0	130	3.4	48	48	27.1	1.1	112	14.6	224	2
23	936.5	0	28	1	35	1	7	48	0	0	0	0	612	7.7	12	232	33	0.8	141	9.4	72	2
24	365.07	0	28	1	59	0	2	4	1	0	0	0	89	7.1	10	16	216.5	4.6	121	4.5	323	2
25	392.72	0	26	0	68	1	10	21	1	0	0	0	266	9.9	14	32	15.3	1.7	142	8.1	307	2
26	330.498	1	7	0	80	0	9	15	0	0	0	0	213	10.1	35	13	20.5	2.8	147	22.3	40	2
27	314.865	1	3	0	77	0	4	2	0	0	0	0	70	22.8	241	188	87.6	2.6	73	44.5	232	2
28	176.658	1	9	0	85	0	8	15	1	0	0	0	88	11.8	46	300	280.2	2.8	196	9	165	2
29	223.86	1	28	1	53	1	2	2	1	0	1	0	74	11.9	39	813	162.2	2.1	121	7.2	33	2
30	126.02	1	28	1	55	0	4	6	1	0	0	0	89	4.7	16	16	154	1.5	145	13	169	3
31	140.3	1	28	1	55	0	5	4	1	1	0	0	81	7.9	9	23	50.3	9.6	136	10.5	193	2
32	1097.25	0	28	1	85	0	5	2	0	0	0	0	67	4.2	12	11	187.1	1.2	97	17.7	122	2
33	169.939	1	3	0	35	0	11	5	0	1	0	0	106	21.7	36	33	80.5	1.4	115	26.6	168	2
34	180.93	1	28	1	55	0	4	2	0	0	0	0	81	30.7	8	70	6	3.2	82	9	167	2
35	128.393	1	9	0	45	0	4	50	1	0	0	0	128	7.7	5660	17845	12.7	2	115	14.6	96	2
36	436.34	0	15	0	56	0	17	8	0	1	0	0	266	43.4	27	300	37	0.9	146	22.3	167	2
37	396.1	0	28	1	59	0	5	5	1	0	1	0	76	8.1	8	22	28	1.7	97	10.7	171	4
38	326.279	1	6	0	35	1	8	24	0	0	0	0	151	3.4	27	17845	80.5	1.3	99	17	96	2
39	132.33	1	28	1	33	0	8	0	0	0	0	0	94	6	66	22	65.7	2.4	91	22.9	451	4
40	1041.55	0	28	1	59	0	5	8	0	0	0	0	46	7.7	14	16	6	2.4	97	11.2	246	2
41	435.734	0	26	0	20	1	4	2	0	0	1	0	281	8.6	66	153	15.3	3.2	92	4.1	264	3
42	114.28	1	28	1	62	0	2	3	0	0	1	0	79	4.4	12	232	8.5	1.5	90	10.5	266	4
43	179.85	1	28	1	56	0	3	3	1	1	0	0	48	6.1	14	31	46.7	1.2	133	11.8	163	2
44	226.91	1	13	1	62	0	9	16	0	0	0	1	56	2	154	1188	99.7	1.3	121	19.3	72	2
45	84.83	1	28	1	35	1	8	8	0	0	0	0	43	5.3	14	78	80.1	1.3	128	29.4	129	2
46	145.46	1	28	1	62	0	11	4	0	0	0	0	59	11.1	58	61	193	4.6	104	4.5	140	2
47	433.19	0	28	1	61	0	8	2	0	0	0	0	45	5.9	13	14	9.9	1.2	95	33.4	33	2
48	569.623	0	28	1	67	0	5	2	0	0	0	0	29	13.2	14	23	52	2.3	98	16	179	2
49	977.86	0	28	1	59	0	2	13	1	1	0	0	30	9.4	8	338	20.9	1.8	136	11.4	30	2
50	432.65	0	25	0	56	0	10	8	1	0	0	0	255	6.7	65	396	10.8	1.1	127	31.3	103	2
51	1167.93	0	28	1	53	0	8	9	0	0	0	0	81	7.7	40	23	95.3	2.1	117	18.7	184	2
52	153.71	1	28	1	68	0	7	0	0	0	0	0	344	5.2	13	14	23.9	2.3	104	8.2	101	2
53	455.07	0	28	1	40	1	3	5	0	0	0	0	34	9.4	186	22	47.3	3	75	6.2	451	4
54	118.94	1	12	0	72	0	16	12	1	1	0	0	86	10.8	2052	118	185	1.4	97	13.3	277	4
55	419.15	0	28	1	22	0	3	5	0	0	0	0	71	11.6	17	12	10.7	2.6	79	8.2	167	2
56	135.617	1	3	0	40	0	10	12	0	0	0	0	71	15.5	16	41	137.2	3.8	92	7.6	142	3
57	440.96	0	28	1	44	1	4	6	0	0	0	0	99	8.7	20	25	191.5	1.5	78	7.2	422	4
58	358.92	1	28	1	68	1	5	28	0	0	0	0	54	5.2	565	138	80.1	1.3	119	18.7	284	3
59	77.9965	1	3	0	49	1	10	50	0	1	1	0	54	22.8	71	104	10.8	5.6	68	22.3	108	2
60	820.829	0	28	1	59	0	5	2	0	0	0	0	43	4.4	23	29	8.4	14.9	91	6.2	173	3
61	713.34	0	28	1	64	0	8	2	0	0	0	0	110	5.6	21	72	191.5	1	91	15.5	297	3
62	210.21	1	28	1	62	1	3	6	1	0	1	0	99	3.1	213	266	17.7	0.9	77	12.7	246	2
63	127.26	1	28	1	47	0	5	3	0	0	0	0	612	35.24	14	29	15.4	1.5	46	11.2	196	2
64	1179.1	0	28	1	70	1	5	13	1	0	0	0	56	24.2	12	813	166.2	2.3	80	9.8	105	2
65	1017.53	0	28	1	80	1	5	28	0	0	0	0	54	14.5	9	26	21.9	0.9	108	5.2	122	2
66	327.372	1	12	0	85	0	8	2	0	0	1	0	70	4.9	14	37	7.3	2.2	141	8.6	142	2
67	308.86	1	28	1	75	1	7	21	0	0	0	0	25	5.2	22	22	24.5	1.2	149	12.7	179	3
68	269.24	1	28	1	79	1	6	23	0	0	0	0	46	4	23	22	8.5	2.2	108	14.7	398	3
69	263.54	1	28	1	58	0	7	2	0	0	0	0	54	3.7	14	72	140.2	3.3	106	12.8	104	4
70	422.58	0	28	1	69	1	8	13	0	1	1	0	50	6.1	83	57	65.1	3.6	81	19.3	183	3
71	506.5	0	28	1	63	0	3	2	0	0	0	0	54	14.5	12	16	15.8	1.3	93	16.8	268	4
72	406.85	0	28	1	69	0	12	13	0	0	0	0	118	3.1	2	16	9.9	5.7	97	13.1	72	2
73	481.621	0	15	0	80	0	8	15	0	0	0	0	213	15.5	48	69	108.7	1.1	114	10.4	277	4
74	148.44	1	28	1	55	0	5	2	0	0	0	0	229	5.2	39	39	52	1.2	80	10.1	172	2
75	251.51	1	28	1	50	0	6	17	0	0	0	0	118	5.2	10	51	50.3	1.3	121	12.8	46	2
76	1074.14	0	9	0	62	1	6	1	1	0	1	0	71	7.6	179	35	19.7	1.8	73	14.6	198	2
77	285.87	1	28	1	52	0	5	3	0	0	0	0	67	11.4	152	23	15.9	3.2	81	7.7	130	2
78	343.322	1	14	0	60	0	9	50	1	1	0	0	80	10.7	3	32	59.4	3.7	112	13	342	2
79	264.64	1	5	0	85	0	5	8	1	0	0	0	302	10.9	25	153	107.4	2.2	73	7.2	142	2
80	455.133	0	21	0	50	0	2	39	1	0	0	0	144	22.8	136	55	190.6	1.6	115	14.6	200	2
81	340.893	1	12	0	36	1	10	5	0	1	0	0	88	21	25	344	36.4	2.3	114	18.5	277	2
82	160.93	1	28	1	63	1	14	11	1	0	0	0	56	8.7	23	15	37.5	1.9	115	12.6	155	2
83	1167.34	0	9	0	66	0	7	10	0	0	0	0	81	6.1	36	55	16.9	3.5	93	11.3	236	2
84	246.43	1	28	1	55	0	7	15	0	0	0	0	73	4.1	149	25	65.1	2.8	145	7.7	225	2
85	133.12	1	28	1	79	0	6	5	0	0	1	0	164	10.8	130	31	120.8	1.4	128	8.2	280	2
86	465.9	0	28	1	44	0	8	8	0	0	0	0	72	11.1	71	62	9.6	1.8	126	10.1	201	2
87	112.136	1	10	0	61	1	17	6	0	0	1	0	151	9.6	32	28	190.6	4.4	86	44.5	168	3
88	480.95	0	28	1	61	1	10	2	1	0	0	0	59	5.9	9	12	33.6	1	130	9.5	148	2
89	96.3096	1	27	0	82	0	3	7	0	0	0	0	47	17.3	32	77	145.7	1.4	86	33.6	181	2
90	195.27	1	28	1	78	0	7	4	0	0	1	0	94	12.2	80	15	9.6	5.3	81	8.2	252	2
91	402.277	0	15	0	85	0	6	5	0	0	0	0	88	21	66	31	61.8	3.7	109	12.4	164	2
92	364.19	0	28	1	85	1	5	16	0	0	0	0	47	7.9	32	11	2.4	1.5	133	5.5	131	2
93	35.04	1	28	1	62	0	5	6	0	0	0	0	82	3	83	2213	28	1.5	108	12.6	169	2
94	347.78	1	28	1	44	1	7	26	0	0	0	0	116	11.6	32	61	27	1	130	14.4	64	3
95	214.492	1	16	0	44	0	3	6	1	0	0	0	151	8.6	32	41	16.9	1.1	112	22.2	181	2
96	1957.54	0	28	1	70	0	3	6	0	0	0	0	101	4.4	8	18	156.6	3	77	20.4	405	2
97	383.322	0	14	0	91	0	5	11	1	0	0	0	70	10.9	46	38	15.3	1.1	111	25.5	108	2
98	240.65	1	28	1	28	0	5	6	0	0	0	0	57	3.3	152	12	112.5	1.7	93	9.9	101	2
99	126.19	1	28	1	78	0	12	5	0	0	0	0	67	9.7	12	26	0.3	1	81	5.6	161	2
100	488.95	0	14	0	40	1	5	5	1	0	0	0	219	8.3	5660	28	80.5	1.1	99	19.6	25	2
101	133.86	1	28	1	62	0	5	2	1	1	0	0	43	4.5	32	17	46.7	3.3	77	10	56	2
102	450.67	0	28	1	85	0	7	6	1	0	1	0	455	30.7	23	104	23.9	4.9	138	15.6	129	4
103	152.596	1	11	0	60	1	13	8	0	0	0	0	128	3.4	32	33	27.5	3.6	93	13.9	217	2
104	906.8	0	28	1	39	0	5	13	1	0	0	0	100	5.2	588	23	193	1.8	81	5.2	135	2
105	929.13	0	28	1	67	1	6	6	0	0	1	0	54	5.2	216	13	166.2	0.9	129	7.2	422	2
106	1436.7	0	28	1	66	0	5	6	1	1	0	0	270	10.2	8	31	46.7	2.6	136	14.4	154	2
107	719.15	0	28	1	50	0	9	13	0	0	0	0	81	4	25	31	162.2	1.8	160	9.4	131	3
108	117.941	1	13	0	45	0	8	16	0	0	0	0	92	28	9	37	61.8	1.7	91	14.6	224	2
109	843.097	0	8	0	72	0	3	4	1	0	0	0	255	5.5	25	368	4.5	1.5	91	18.3	150	2
110	414.089	0	15	0	85	0	11	2	0	1	0	0	54	11.8	179	63	27.1	1.7	130	17	19	3
111	109.64	1	28	1	64	0	4	16	0	0	0	0	140	8.7	20	21	37.5	2.3	135	3	56	2
112	121.68	1	28	1	44	0	7	2	1	0	0	0	94	14.8	23	31	8.4	2.2	77	12.7	280	3
113	440.292	0	12	0	45	1	15	12	0	0	0	0	60	26.8	28	108	280.2	3.8	147	10.6	35	2
114	534.81	0	28	1	63	0	9	5	0	0	0	0	59	13.5	11	23	89.1	1.2	92	13	201	2
115	281.72	1	28	1	79	0	5	21	1	1	0	0	65	20.9	120	181	8.4	2.5	91	9.1	113	2
116	238.392	1	6	0	62	0	3	9	0	0	0	0	64	6.9	46	188	10.8	1.6	80	12.4	142	2
117	413.9	0	28	1	78	0	5	2	1	0	1	0	73	10.2	197	51	23.9	1.5	86	16.7	284	2
118	404.37	0	28	1	40	1	4	13	0	0	0	0	100	11.3	216	63	151.4	2.9	129	12.8	172	3
119	264.17	1	28	1	70	0	13	6	0	0	1	0	130	7.2	120	31	33	1.3	116	18.7	301	4
120	429.53	0	28	1	80	0	6	6	0	0	0	0	34	10	154	1720	216.5	1.6	168	5.5	193	3
121	976.97	0	28	1	74	0	10	5	0	0	0	0	100	4.2	7	22	118.7	2.3	126	17.5	104	2
122	691.56	0	28	1	39	0	6	13	0	0	0	0	144	10.2	6	38	53.5	2.7	128	17.4	21	2
123	238.66	1	28	1	47	1	4	20	0	0	0	0	56	5.9	16	23	180.1	1	105	6.2	422	2
124	155.44	1	28	1	44	1	9	2	1	0	0	1	176	6.1	898	143	187.1	2.2	138	11.8	133	2
125	333.76	1	28	1	59	1	4	26	0	1	0	0	176	13.5	14	23	46.7	1.4	148	12.7	313	2
126	519.05	0	28	1	46	0	7	2	1	1	0	0	94	5.1	2	29	46.7	0.7	106	9.1	140	4
127	191.6	1	28	1	55	1	3	21	0	1	0	0	29	9.4	13	19	52	3.3	126	5.6	140	2
128	157.17	1	8	0	40	0	9	39	1	0	0	0	64	20.3	68	19	4.5	1.3	120	8.1	197	2
129	455.266	0	5	0	36	0	9	26	0	0	0	0	219	26.8	26	55	181.8	3.2	120	6.4	167	4
130	337.945	1	5	0	56	1	6	12	1	0	0	0	107	7.8	79	28	154.4	4.1	95	5.1	149	2
131	497.732	0	8	0	66	0	8	10	0	0	0	0	71	43.4	9	35	37	1.1	132	25.5	96	3
132	224.98	1	28	1	26	1	7	22	1	0	0	1	103	8	20	20	318.4	1	116	13.9	92	2
133	469.045	0	23	0	63	0	5	1	1	0	0	0	88	10.1	48	37	36.4	2.6	55	29.3	277	2
134	466.82	0	28	1	59	0	5	16	0	0	0	0	67	3.1	197	25	34.1	1.4	173	4.5	181	2
135	469.493	0	14	0	40	0	13	2	1	1	1	0	59	11.8	48	37	12.2	2.2	68	13.1	165	2
136	243.824	1	18	0	72	0	3	1	0	1	0	0	86	10.4	23	2006	81.3	3.8	112	14.7	181	2
137	413.538	0	15	0	58	0	10	3	0	0	1	0	302	7.2	65	344	196	3.2	99	18.5	164	3
138	303.462	1	3	0	85	0	2	2	0	1	0	0	64	21.7	3	38	89.8	6.1	95	10.7	282	2
139	1026.9	0	28	1	44	0	4	5	0	0	0	0	122	6.1	9	57	56.3	3.6	91	10.5	201	2
140	153.3	1	28	1	79	1	9	6	0	0	0	0	91	5.1	13	31	77.6	2.6	129	9.1	172	2
141	56.89	1	28	1	59	0	12	2	0	0	0	0	59	10.7	83	266	1.7	3.2	59	3	131	2
142	880.582	0	1	0	57	1	9	9	1	0	1	1	59	11.8	26	72	157.1	2.8	142	12.4	25	2
143	174.97	1	28	1	78	0	5	15	0	0	0	0	56	6.6	9	304	55.9	4.9	91	18.7	169	2
144	269.68	1	28	1	52	1	11	3	1	0	0	1	52	2.2	71	13	56.3	2.8	97	10.1	156	2
145	1012.96	0	28	1	78	0	6	6	0	0	0	0	153	3.8	13	24	1.7	3.3	62	17.7	173	3
146	1184.77	0	28	1	78	0	5	48	1	0	0	0	67	2	13	51	34.1	2.1	59	22.7	313	2
147	314.324	1	2	0	20	0	7	2	1	0	0	0	54	20.4	11	311	89.8	1.7	84	13	44	4
148	196.95	1	28	1	47	1	7	8	0	0	0	0	144	8.7	68	272	6	0.8	138	5.6	113	2
149	694.297	0	1	0	77	0	9	9	1	0	0	0	215	28	108	104	137.2	2.3	115	33.6	227	2
150	509.06	0	28	1	54	0	5	4	1	0	0	0	336	24.2	40	232	126.2	1.2	45	9.8	161	2
151	1837.61	0	28	1	80	0	7	2	1	0	0	0	56	8.7	38	12	24.5	1.2	136	11.4	21	2
152	429.66	0	28	1	59	0	10	19	0	0	0	0	63	11.4	71	17	191.5	3.6	131	19.5	181	2
153	30.15	1	28	1	78	0	6	5	1	0	0	0	69	4.1	565	64	27	1.8	67	7.2	297	3
154	720.99	0	28	1	59	1	6	6	1	0	0	0	93	5.9	25	11	112.5	0.8	143	19.5	135	2
155	173.942	1	12	0	68	0	9	21	0	0	0	0	57	14.5	89	33	107.4	6.1	91	26.6	92	3
156	600.88	0	28	1	70	0	5	6	1	1	0	0	101	2.2	40	11	83.7	1.4	77	14.7	140	4
157	463.05	0	28	1	44	1	6	16	0	0	0	0	116	8.6	45	181	15.1	5.7	119	11	105	2
158	1093.36	0	28	1	71	0	5	63	0	0	0	0	65	9.4	30	78	47.3	1	127	32.7	140	2
159	406.5	0	28	1	41	1	7	7	0	0	0	0	194	12.2	80	18	15.9	5.3	136	9.5	110	2
160	1823.62	0	28	1	24	0	3	5	1	0	0	0	467	32.4	22	19	74	14.9	84	13.1	92	2
161	450.12	0	28	1	43	0	3	2	0	0	0	0	59	11.6	39	23	9.3	0.9	101	17.4	146	4
162	269.131	1	13	0	78	0	6	12	0	0	0	0	82	4	27	48	99.6	15	109	14.6	227	2
163	459.117	0	21	0	51	0	4	15	0	0	0	0	57	10.7	48	31	27.1	2.4	127	9	142	3
164	83.57	1	28	1	64	1	4	4	1	0	1	0	25	5.7	14	18	15.4	2.4	77	15.6	757	2
165	252.419	1	10	0	57	0	4	3	0	1	1	0	92	7.1	16	41	107.4	2	109	13	228	2
166	982.63	0	28	1	24	1	5	5	0	0	1	0	63	7.7	14	62	191.5	1.3	116	11.2	105	2
167	177.23	1	28	1	56	0	7	19	0	0	0	0	110	11.9	6	78	40	1.4	104	9	169	2
168	195.84	1	28	1	53	0	2	13	0	0	0	0	63	4.4	20	72	112.5	2.3	116	14.7	35	2
169	504.71	0	28	1	83	1	7	16	0	1	1	0	336	3.1	10	26	17.6	3	99	9.5	316	3
170	428.45	0	28	1	85	1	4	13	0	0	0	0	48	8.9	68	51	59.3	1.7	95	17.5	316	2
171	314.21	1	28	1	59	0	4	23	1	1	0	0	69	7.4	24	31	52	0.8	115	10.5	72	2
172	206.2	1	28	1	62	0	6	5	0	0	0	0	140	11.3	32	20	180.1	14.9	143	13	422	2
173	490.09	0	28	1	54	1	5	5	0	0	0	0	67	10.8	16	41	0.3	1.3	173	8.2	260	3
174	440.53	0	28	1	74	0	7	6	1	0	1	0	81	32.4	40	85	74	0.7	59	13	156	2
175	73.9394	1	6	0	68	0	10	9	0	0	0	0	45	11.8	13	104	93.9	2.5	146	11.3	236	4
176	726.264	0	28	1	67	0	11	6	0	0	0	0	91	3.6	2028	104	9.6	2.4	160	18.7	308	2
177	809.83	0	28	1	46	0	6	6	0	0	0	0	69	10.8	88	64	33.6	1	104	6.4	201	3
178	1031.91	0	28	1	64	0	11	28	0	0	0	0	229	4.1	898	304	176.1	1.3	136	9.2	21	2
179	253.65	1	28	1	75	0	8	16	0	0	0	0	76	2.2	9	14	113.9	1.7	131	13	347	2
180	442.06	0	28	1	69	0	10	2	0	0	0	0	116	3.3	218	23	112.5	2.7	67	15.5	260	2
181	174.07	1	28	1	81	1	3	3	0	0	0	0	50	30.7	83	19	99.7	4.9	81	9	213	4
182	387.73	0	28	1	73	0	3	4	1	1	0	0	56	5.2	12	41	99.7	1.7	77	32.7	173	4
183	1144.18	0	28	1	35	0	6	6	1	0	1	0	100	3.9	12	138	131.8	1.7	105	16.8	155	2
184	376.16	0	28	1	69	0	5	8	0	0	0	0	194	22.2	11	24	162.2	0.8	81	5.2	161	3
185	899.11	0	28	1	59	0	11	28	1	0	0	0	81	18.2	66	31	193	2.6	126	11	295	2
186	198.442	1	27	0	80	0	9	6	0	0	0	0	107	4.9	23	368	181.8	1.6	125	13.1	40	2
187	132.85	1	28	1	44	0	4	5	1	1	0	0	53	5.9	197	23	169.4	1.7	121	11.2	260	2
188	281.13	1	28	1	81	0	7	8	0	0	0	0	81	5.5	32	21	69	1.2	131	22.1	295	2
189	196.79	1	28	1	53	0	5	5	0	0	1	0	164	3.9	9	24	2.4	1.5	136	2.4	323	4
190	463.961	0	10	0	61	0	8	15	0	0	1	1	17	3.4	231	37	20.5	2.4	131	14.7	217	4
191	90.569	1	6	0	85	0	8	3	1	0	0	0	82	23.3	16	28	27.1	5.6	141	10.6	167	2
192	196.23	1	28	1	64	0	4	4	0	0	1	0	46	9.4	23	78	15.4	0.8	173	9.9	493	4
193	423.91	0	28	1	73	0	2	6	0	0	0	0	110	9.7	68	29	33.6	1.7	148	10	135	4
194	272.882	1	2	0	68	0	9	18	0	1	1	0	69	9.9	136	77	19.7	3.5	111	6.4	96	4
195	255.9	1	13	1	58	0	8	13	0	0	0	1	59	8.5	9	51	15.1	1.2	151	13.7	133	2
196	303.46	1	28	1	79	0	3	4	0	0	0	0	54	8.1	12	57	20.9	1.1	135	6.4	184	2
197	282.946	1	4	0	72	0	6	3	0	1	0	0	51	20.4	89	29	3.1	1.1	76	16.1	120	2
198	284.345	1	2	0	91	0	5	3	0	0	0	0	122	8.6	14	66	116.8	1.5	77	14.6	282	4
199	420.56	0	14	1	69	0	4	2	1	0	1	0	61	3.7	8	18	99.7	9.6	97	7.2	110	2
200	957.46	0	28	1	58	0	5	35	1	0	0	0	63	3	12	61	89.1	1.3	101	32.7	104	2
